# Supplementary material for: Predictors of Mortality in Pseudomonas aeruginosa Bloodstream Infections: A Scoping Review
Source: Pathogens. 2026 Jan 7;15(1):61. doi: 10.3390/pathogens15010061 (PMC12844950; doi:10.3390/pathogens15010061)
Supplement: Supplementary file 1 [file pathogens-15-00061-s001.zip]

Archive with 2 entries (2 files):
- Table S2. Searching Strategy for Predictors of Mortality in Pseudomonas aeruginosa Bloodstream Infections between 2023 to 2025.pdf
- Table S1.PRISMA-ScR for PABSI.pdf
